# Supplementary material for: One-Step Detection of Vancomycin in Whole Blood Using the Lateral Flow Immunoassay
Source: Biosensors (Basel). 2024 Feb 29;14(3):129. doi: 10.3390/bios14030129 (PMC10968287; doi:10.3390/bios14030129)
Supplement: Supplementary file 1 [file biosensors-14-00129-s001.zip]

Archive with 1 entries (1 files):
- biosensors-2831764-supplementary.pdf
